# Supplementary material for: Effects of Vitamin E on Redox balance in regulating thiol/disulfide homeostasis in sepsis: An antioxidant therapy perspective
Source: PLoS One. 2025 Nov 6;20(11):e0336334. doi: 10.1371/journal.pone.0336334 (PMC12591419; doi:10.1371/journal.pone.0336334)
Supplement: S1 File — (XLSX) [file pone.0336334.s001.xlsx]

## Sheet: Sheet1
Sample_ID	Group	Native_Thiol	Total_Thiol	Disulfide	CRP	IL-40	TNF_alpha		WBC	NEU	LYM	PLT	MPV			LungVC	LungAD	LungBED	Lungl lnf	Liver HVD	LiCN	LiVC	LiPAI	KidneyGSC	KiTN	KiVC	KiICI
DMSO-1	GRUP-1	391.578	449.494	28.9578	0.56	73.5063	192.643		3.83	0.011	3.77	589	5.03		1	1	0	0	0	1	0	0	0	1	0	0	0
DMSO-2	GRUP-1	423.106	479.815	28.3545	0.61	74.5686	174.429		5.26	0.008	0.506	521	4.72		1	1	0	0	0	1	0	0	0	1	0	0	0
DMSO-3	GRUP-1	384.285	437.529	26.622	0.66	71.3415	128.357		4.49	0.004	4.89	602	4.98		1	1	0	0	0	1	0	0	0	1	0	0	0
DMSO-4	GRUP-1	333.346	399.406	33.0301	0.625	73.4185	178.357		3.04	0.012	2.13	1290	4.63		1	1	0	0	0	1	0	0	0	1	0	0	0
DMSO-5	GRUP-1	380.695	423.336	21.3205	0.54	75.1954	168.714		3.02	0.014	0.228	521	4.94		1	1	0	0	0	1	0	0	0	1	0	0	0
DMSO-6	GRUP-1	396.515	455.124	29.3046	0.57	81.6624	210.143		3.08	0.001	0.425	496	5.08		1	1	0	0	0	1	0	0	0	1	0	0	0
DMSO-7	GRUP-1	409.979	476.765	33.3933	0.53	72.1997	183.357		4.7	0.005	0.476	727	4.93		1	1	0	0	0	1	0	0	0	1	0	0	0
DMSO-8	GRUP-1	384.958	467.089	41.0652	0.571	71.6836	182.286		6.27	0.012	0.313	468	5.49		1	1	0	0	0	1	0	0	0	1	0	0	0
VİT E-1	GRUP-2	488.498	536.665	24.0833	0.52155	58.4979	169.071		1.03	0.035	3.38	412	4.99		2	1	0	0	0	1	0	0	0	1	0	0	0
VİT E-2	GRUP-2	513.101	550.418	18.6584	0.534375	68.4994	154.429		5.27	0.021	2.94	1094	4.42		2	1	0	0	0	1	0	0	0	1	0	0	0
VİT E-3	GRUP-2	502.207	545.572	21.6826	0.486878	70.9163	173		8.83	0.042	3.36	883	4.85		2	1	0	0	0	1	0	0	0	1	0	0	0
VİT E-4	GRUP-2	496.648	554.125	28.7385	0.4921	60.4173	159.071		5.65	0.033	3.82	932	4.49		2	1	0	0	0	1	0	0	0	1	0	0	0
VİT E-5	GRUP-2	530.114	584.715	27.3003	0.5985	69.3234	164.071		5.13	0.032	2.98	949	4.63		2	1	0	0	0	1	0	0	0	1	0	0	0
VİT E-6	GRUP-2	407.47	462.46	27.4952	0.4845	69.906	168.714		6.38	0.041	4	708	4.56		2	1	0	0	0	1	0	0	0	1	0	0	0
VİT E-7	GRUP-2	640.274	685.602	22.664	0.5985	67.7662	171.214		5.89	0.019	2.06	888	4.49		2	1	0	0	0	1	0	0	0	1	0	0	0
VİT E-8	GRUP-2	499.637	557.558	28.9604	0.625	65.4566	164.786		7.38	0.038	7.29	1001	4.46		2	1	0	0	0	1	0	0	0	1	0	0	0
LPS-1	GRUP-3	296.94	386.203	44.6313	0.8436	99.4729	201.929		4.87	0.005	1.59	513	4.69		3	1	2	2	1	1	1	2	2	1	1	2	2
LPS-2	GRUP-3	210.562	290.165	39.8017	0.8991	95.7387	200.143		2.32	0.004	0.629	897	4.65		3	1	1	2	1	2	1	2	2	2	1	2	2
LPS-3	GRUP-3	287.924	366.818	39.4468	0.90465	118.446	250.143		4.75	0.016	4.68	374	4.82		3	1	2	1	2	2	1	1	2	2	1	1	2
LPS-4	GRUP-3	269.068	336.111	33.5216	0.89708	112.645	211.571		10.8	0.02	3.13	583	5.39		3	1	2	3	1	2	3	1	2	2	3	3	2
LPS-5	GRUP-3	251.134	355.389	52.1276	0.897435	108.936	178.357		5.45	0.003	0.635	591	5.44		3	2	3	3	2	2	3	2	2	2	2	2	2
LPS-6	GRUP-3	207.132	280.927	36.8975	0.979575	109.851	271.214		5.04	0.133	0.637	520	5.2		3	1	3	2	1	2	2	2	3	2	2	2	3
LPS-7	GRUP-3	195.51	279.904	42.197	0.91686	106.235	276.214		5.11	0.004	0.336	491	4.57		3	1	2	3	1	3	3	2	2	3	3	3	2
LPS-8	GRUP-3	294.306	365.747	35.7201	0.9546	95.51	195.143		5.03	0.041	0.554	480	4.3		3	2	3	2	2	2	2	1	3	2	2	1	3
LPS+VİT E-1	GRUP-4	409.2	444.312	17.556	0.565	89.538	204.071		3.39	0.04	1.88	831	4.74		4	1	1	2	1	1	1	2	2	1	1	1	2
LPS+VİT E-2	GRUP-4	425.2	439.336	7.068	0.615	83.1403	241.571		3.52	0.01	2.49	1049	4.46		4	1	1	2	1	2	1	1	2	2	1	2	1
LPS+VİT E-3	GRUP-4	459.6	485.2	12.8	0.515	72.4592	200.857		3.59	0.015	2.67	755	4.68		4	1	2	1	2	2	1	1	2	1	1	1	2
LPS+VİT E-4	GRUP-4	496.2	526.3	15.05	0.625	78.5968	171.214		4.59	0.014	2.47	800	4.57		4	1	2	2	1	2	2	1	2	2	2	3	2
LPS+VİT E-5	GRUP-4	399.2	425.56	13.18	0.625	85.102	205.328		2.35	0.013	1.57	782	4.88		4	1	3	2	2	2	3	1	2	2	2	2	1
LPS+VİT E-6	GRUP-4	438.8	472.46	16.83	0.58	80.733	213.186		3.59	0.16	2.89	867	4.89		4	1	3	2	1	2	2	1	3	2	2	2	2
LPS+VİT E-7	GRUP-4	427.1	456.24	14.57	0.56	75.845	192.467		3.52	0.018	2.48	774	4.74		4	1	2	3	1	2	3	2	2	3	3	2	2
LPS+VİT E-8	GRUP-4	469.5	500.8	15.65	0.5625	76.249	181.209		4.25	0.017	3.53	1113	4.28		4	2	3	2	2	2	2	1	3	2	1	1	3
